# Supplementary material for: Model-guided engineering of DNA sequences with predictable site-specific recombination rates
Source: Nat Commun. 2022 Jul 20;13:4152. doi: 10.1038/s41467-022-31538-3 (PMC9300676; doi:10.1038/s41467-022-31538-3)
Supplement: Supplementary file 3 — Source Data [file 41467_2022_31538_MOESM3_ESM.xlsx]

## Sheet: Fig. 1E
Fig. 1C	Base frequency from position 9 to position 18 in library 1 after an E. coli-based selection
Position	9	10	11	12	13	14	15	16	17	18
A	1	0	2	6	7	3	3	8	6	14
C	0	1	4	7	6	9	10	5	6	3
G	19	0	6	4	3	3	3	5	5	3
T	0	19	8	3	4	5	4	2	3	0
Raw sanger sequencing results
Colony number	Sanger sequencing result
1	GTCCCCAAAA
2	GTGTATCGGC
3	GTTCACGAAA
4	GTTAGTAAGA
5	GTAATACTAA
6	GTTTCCCCGA
7	GTCGATGACG
8	GTGCAACCAG
9	GTTATGCTGA
10	GTAACCCATA
11	GTTACCACTA
12	GTGTGCGACC
13	ATTAATCAGA
14	GTCCGTTGTA
15	GTCGCACACA
16	GTGGTCCGCA
17	GCTCAGTCCA
18	GTGCCGCGAC
19	GTGCTCTGCG
20	GTTGACTCAA

## Sheet: Fig. 2B
Fig. 2B	Standard curve for qPCR quantification of flipped DNA fragments
	N=3 independent replicates
	copy number per 20 ul qPCR reaction
	template (flipped)	template (unflipped)	log (flipped copy number)	Cq (N=1)	Cq (N=2)	Cq (N=3)	Mean	STD
	0	0	0	29.58	29.49	29.52	29.53	0.0458258
	0	e9	0	30.42	30.2	30.31	30.31	0.11
	e3	e9	3	29.69	30.04	30	29.91	0.191572
	e4	e9	4	27.05	26.82	26.74	26.87	0.160935
	e5	e9	5	22.98	23.05	23.02	23.0167	0.0351188
	e6	e9	6	20.19	20.12	20.07	20.1267	0.0602771
	e7	e9	7	16.61	16.52	16.49	16.54	0.06245
	e8	0	8	13.06	12.97	13.02	13.0167	0.0450925
	e9	0	9	9.92	10.16	10.08	10.0533	0.122202

## Sheet: Fig. 2C
Fig. 2C	qPCR quantification of DNA library flipping
	N=2 independent replicates
Library 1	flipped percentage
Bxb1 (nM)	N=1	N=2	Mean	STD
1	NA	NA	#DIV/0!	#DIV/0!
2	NA	NA	#DIV/0!	#DIV/0!
3	0.00472588	0.00469377	0.00470983	2.2703e-05
4	0.00746178	0.00642258	0.00694218	0.000734827
5	0.00837862	0.0119433	0.0101609	0.00252059
10	0.0360363	0.0329801	0.0345082	0.00216103
25	0.254936	0.467653	0.361294	0.150414
50	2.77101	2.13863	2.45482	0.447161
100	6.58619	5.78606	6.18612	0.565777
300	8.88997	8.13603	8.513	0.533116
300 nM (1h)	33.31	NA	33.31	#DIV/0!
Library 2	flipped percentage
Bxb1 (nM)	N=1	N=2	Mean	STD
1	0	0.0023739	0.00118695	0.0016786
2	0.00973483	0.017141	0.0134379	0.00523692
3	0.0329801	0.0476567	0.0403184	0.0103779
4	0.0249383	0.0445162	0.0347273	0.0138436
5	0.0325335	0.0407409	0.0366372	0.0058035
10	0.163679	0.207784	0.185731	0.0311874
25	1.95726	2.94635	2.4518	0.699391
50	5.946	7.59988	6.77294	1.16946
100	15.869	15.869	15.869	0
300	22.3142	21.4199	21.867	0.632353
300 nM (1h)	51.176	NA	51.176	#DIV/0!

## Sheet: Fig. 2D, 2E
Fig. 2D, 2E	Heat map of wild-type nucleotide enrichment as a function of selection stress
	N=1
log2(enrichment) = log2(nucleotide percentage/0.25)
Library 1: log2 (enrichment)
Selection conditions	9G	10T	11T	12G	13A	14C	15C	16A	17G	18A
no selection	0	0	0	0	0	0	0	0	0	0
300 nM, 1h	0.58121	0.8482	-0.10206	-0.26104	0.14248	0.83156	0.78871	0.1615	-0.36559	0.29862
300 nM, 5min	0.88511	1.26976	0.01879	-0.2376	0.21306	0.9795	0.89216	0.2056	-0.31738	0.40536
100 nM, 5min	0.96003	1.3582	0.04454	-0.19868	0.237	0.93152	0.88749	0.29956	-0.27239	0.63516
50 nM, 5min	1.06477	1.44206	0.08054	-0.14923	0.28358	0.93651	0.88804	0.32262	-0.22768	0.72097
25 nM, 5min	1.24087	1.58125	0.18452	-0.06399	0.31939	0.90214	0.8849	0.53259	-0.11599	0.87635
10 nM, 5min	1.19992	1.54616	0.20901	-0.03023	0.36986	0.89071	0.89511	0.58606	-0.19166	0.86418
5 nM, 5min	1.12939	1.44125	0.43982	-0.0073	0.43999	0.89063	0.96578	0.50741	-0.14417	0.85722
4 nM, 5min	1.28434	1.58959	0.4437	-0.0426	0.56772	0.8374	0.97118	0.59286	-0.23384	0.97963
3 nM, 5min	1.16584	1.50242	0.47973	-0.07028	0.64825	0.89919	0.82134	0.61603	-0.30252	0.79424
2 nM, 5min	na	na	na	na	na	na	na	na	na	na
1 nM, 5min	na	na	na	na	na	na	na	na	na	na
Library 2; log2 (enrichment)
Selection conditions	3G	5G	8G	11T	12G	14C	15C	16A	17G	19C
no selection	0	0	0	0	0	0	0	0	0	0
300 nM, 1h	0.09112	0.04126	-0.42952	0.08376	-0.0383	0.81258	0.58569	0.01149	0.07507	1.41446
300 nM, 5min	0.30483	0.00413	-0.50904	0.19282	-0.02745	1.02422	0.65511	0.0185	0.0808	1.6084
100 nM, 5min	0.37827	-0.01281	-0.52328	0.20644	-0.02877	1.02176	0.66791	0.01827	0.09205	1.64198
50 nM, 5min	0.4604	-0.02828	-0.53736	0.22261	0.02121	1.05517	0.68162	-0.02051	0.06211	1.6708
25 nM, 5min	0.64071	-0.19038	-0.59747	0.29243	0.06645	0.99865	0.66005	0.14273	0.07817	1.68619
10 nM, 5min	0.64649	-0.22022	-0.65511	0.33972	0.07355	0.99452	0.66071	0.18044	0.07626	1.68256
5 nM, 5min	0.55679	-0.22147	-0.60269	0.32579	0.08144	0.99347	0.67046	0.0957	0.05928	1.65921
4 nM, 5min	0.81199	-0.4839	-0.85411	0.52053	0.23163	0.94457	0.68819	0.47684	0.0149	1.67423
3 nM, 5min	0.82845	-0.48747	-0.84754	0.54136	0.22987	0.95695	0.68084	0.46746	0.01413	1.68114
2 nM, 5min	1.24508	-0.99745	-0.85953	0.4436	0.34469	1.02298	0.66062	0.40387	0.06953	1.69442
1 nM, 5min	1.24716	-0.9209	-0.64215	0.45578	0.33426	0.98587	0.62722	0.51952	-0.1923	1.69708

## Sheet: Fig. 3A
Fig. 3A	Occurrence frequency of individual sequences from library 2 selected with different Bxb1 concentrations
1 nM	3 nM	10 nM
8656	1824	97
6939	1465	96
6758	1353	94
6189	1295	87
6010	1142	79
5802	1073	77
5710	967	76
5568	964	75
5190	956	75
4971	918	75
4780	878	74
4657	855	74
4487	848	72
4363	843	72
4351	842	72
4062	826	71
3915	800	69
3703	791	69
3657	776	69
3652	721	69
3568	720	69
3496	714	67
3454	707	67
3409	704	67
3407	703	67
3383	697	67
3312	697	67
3262	682	66
3190	674	66
3075	668	66
3075	667	66
3032	649	66
3024	642	65
3021	607	65
2933	594	65
2853	593	64
2807	590	64
2771	588	63
2745	582	63
2723	582	63
2715	577	63
2624	577	62
2572	576	62
2531	573	62
2486	567	62
2471	563	62
2440	563	61
2406	557	61
2391	554	61
2351	552	60
2327	548	60
2311	543	60
2295	542	60
2221	536	60
2220	535	60
2210	515	59
2183	513	59
2126	513	59
2107	509	59
2101	508	59
2098	505	59
2044	504	59
2042	504	59
2038	502	59
2017	500	58
2013	476	58
2009	475	58
2002	474	58
1942	474	58
1940	469	57
1933	469	57
1931	466	57
1931	466	57
1924	454	57
1919	454	57
1874	448	57
1871	445	57
1865	444	57
1835	443	57
1832	437	57
1825	436	56
1820	430	56
1807	421	56
1805	419	56
1745	419	56
1735	418	56
1730	416	56
1722	414	56
1706	414	56
1694	412	56
1685	412	56
1681	411	56
1676	410	56
1673	409	55
1672	407	55
1667	401	55
1659	399	55
1656	399	55
1648	398	55
1611	398	55
1603	397	55
1601	397	54
1586	394	54
1584	393	54
1559	392	54
1544	391	54
1541	390	54
1525	389	54
1513	387	54
1499	386	54
1492	383	54
1490	380	54
1489	379	54
1471	377	53
1469	376	53
1460	376	53
1459	374	53
1451	372	53
1451	371	53
1441	369	53
1426	366	53
1412	365	53
1397	365	53
1378	364	53
1371	364	52
1355	360	52
1353	360	52
1341	358	52
1331	355	52
1325	353	52
1314	351	52
1314	351	52
1307	350	52
1301	347	52
1293	345	52
1283	343	52
1283	343	52
1278	341	52
1278	337	52
1275	336	52
1266	336	51
1254	334	51
1241	333	51
1232	333	51
1232	331	51
1231	326	51
1218	326	51
1217	325	51
1194	324	51
1194	324	51
1192	324	51
1191	323	51
1190	322	51
1186	322	51
1178	322	51
1173	321	51
1158	320	50
1150	320	50
1145	319	50
1135	318	50
1124	318	50
1122	316	50
1122	315	50
1121	313	50
1115	313	50
1114	312	50
1113	311	50
1113	310	50
1111	310	50
1109	310	50
1108	307	50
1108	306	50
1101	305	50
1100	305	50
1099	305	50
1082	303	49
1069	301	49
1059	300	49
1057	300	49
1056	300	49
1038	298	49
1035	298	49
1028	298	49
1027	297	49
1022	295	49
1015	292	49
1013	292	49
997	291	49
995	289	49
994	289	49
988	286	49
987	286	49
982	281	49
981	280	49
978	280	48
976	279	48
975	278	48
973	278	48
972	277	48
969	275	48
966	275	48
964	274	48
963	272	48
960	272	48
955	271	48
947	271	48
947	271	48
943	270	48
942	270	48
940	269	48
938	269	48
929	267	47
925	266	47
924	265	47
922	264	47
913	263	47
909	262	47
908	262	47
898	261	47
897	260	47
893	260	47
887	259	47
879	257	47
875	257	47
873	257	47
864	256	47
858	255	47
853	255	47
853	255	47
848	254	47
848	254	47
840	253	47
830	251	47
828	251	47
826	251	47
821	250	47
820	250	47
818	249	47
815	249	46
814	249	46
813	248	46
813	247	46
811	247	46
808	245	46
806	244	46
805	243	46
804	243	46
804	242	46
802	241	46
802	241	46
797	241	46
791	241	46
789	241	46
788	239	46
779	238	46
776	238	46
775	238	46
775	237	46
774	236	46
771	236	46
769	235	46
768	233	46
766	233	45
765	233	45
765	233	45
764	232	45
760	232	45
760	232	45
758	232	45
757	232	45
755	231	45
749	230	45
746	229	45
738	228	45
736	227	45
732	227	45
730	227	45
725	227	45
719	226	45
714	226	45
713	225	45
709	225	45
707	224	45
702	224	45
701	224	45
700	224	45
698	224	45
696	223	45
695	223	45
693	223	45
692	223	45
690	223	45
687	222	45
683	222	45
682	222	45
681	221	45
680	221	45
680	220	44
678	220	44
677	218	44
676	218	44
676	218	44
668	216	44
667	216	44
664	215	44
664	215	44
664	214	44
662	213	44
659	212	44
657	212	44
656	212	44
654	211	44
653	211	44
653	211	44
650	211	44
649	211	44
648	208	44
646	207	44
641	207	44
640	207	44
639	206	44
634	205	44
632	205	44
630	204	44
629	204	44
626	203	44
626	203	44
621	202	44
619	201	44
619	201	44
618	200	44
617	200	44
611	199	43
609	199	43
605	198	43
604	198	43
602	198	43
601	197	43
593	196	43
593	196	43
591	195	43
589	195	43
589	195	43
586	194	43
585	194	43
581	194	43
581	193	43
577	193	43
575	192	43
573	191	43
573	190	43
573	190	43
570	190	43
566	190	43
566	190	43
564	189	43
563	188	43
562	188	43
561	187	43
560	187	43
556	186	43
555	186	43
554	186	43
554	186	43
553	185	43
550	185	43
549	185	43
547	184	43
545	184	43
543	183	43
542	183	43
540	183	43
540	183	43
538	182	43
535	182	43
534	182	43
534	182	42
533	182	42
533	182	42
530	181	42
529	181	42
527	180	42
527	180	42
526	180	42
526	179	42
521	178	42
520	178	42
520	177	42
518	176	42
517	176	42
517	176	42
517	176	42
514	176	42
513	176	42
511	175	42
509	175	42
509	175	42
507	174	42
506	174	42
506	173	42
505	173	42
504	173	42
504	172	42
501	172	42
501	172	42
500	172	42
500	171	41
499	170	41
497	170	41
493	170	41
493	170	41
492	169	41
492	169	41
490	169	41
488	169	41
483	168	41
481	167	41
479	167	41
478	167	41
478	166	41
477	166	41
476	165	41
475	165	41
474	165	41
473	165	41
472	164	41
470	164	41
469	164	41
469	164	41
469	163	41
469	163	41
467	163	41
465	163	40
461	162	40
461	162	40
460	162	40
460	161	40
460	161	40
459	161	40
458	160	40
455	160	40
455	160	40
455	160	40
453	160	40
452	159	40
451	159	40
448	159	40
448	159	40
448	159	40
447	158	40
445	158	40
445	158	40
444	157	40
442	157	40
439	156	40
438	156	40
438	155	40
436	154	40
435	153	40
435	153	40
434	153	40
434	153	40
434	153	40
431	153	40
431	152	40
431	152	40
430	152	40
429	152	40
428	152	40
427	152	40
426	151	40
425	151	40
424	151	40
421	151	40
421	151	40
421	151	40
420	151	40
418	150	40
416	150	40
415	149	40
415	149	40
414	149	40
413	149	40
413	149	40
412	149	39
410	149	39
410	149	39
408	148	39
407	148	39
406	148	39
405	148	39
403	148	39
402	148	39
401	148	39
400	147	39
400	147	39
399	147	39
399	147	39
398	146	39
398	146	39
396	146	39
394	146	39
393	146	39
392	146	39
391	146	39
390	145	39
388	145	39
388	144	39
387	144	39
385	144	39
385	143	39
385	143	39
385	143	39
384	143	39
384	143	39
384	143	39
383	142	39
383	142	39
383	142	39
381	142	39
379	141	39
379	141	39
379	141	39
376	140	39
375	140	39
374	139	39
374	139	39
374	138	39
374	138	39
373	137	39
373	137	39
373	136	39
371	136	39
371	135	39
371	135	39
370	135	39
369	135	39
368	135	39
368	135	39
366	135	39
366	134	39
365	134	39
364	134	39
363	134	38
363	134	38
363	134	38
362	134	38
362	133	38
362	132	38
360	132	38
360	132	38
360	132	38
359	131	38
357	131	38
356	131	38
356	131	38
356	130	38
355	130	38
355	129	38
355	128	38
355	128	38
355	128	38
354	128	38
352	127	38
352	127	38
350	127	38
350	126	38
349	126	38
349	126	38
349	126	38
349	126	38
349	125	38
348	125	38
347	125	38
347	125	38
345	125	38
345	125	38
344	124	38
344	124	38
344	124	38
343	124	38
343	124	38
343	124	38
343	124	38
343	123	38
340	123	38
340	123	38
339	123	38
337	123	38
336	123	38
334	123	37
333	122	37
333	122	37
333	122	37
333	122	37
332	122	37
332	122	37
330	122	37
329	122	37
328	122	37
328	121	37
327	121	37
327	121	37
327	121	37
327	121	37
327	121	37
325	121	37
324	120	37
323	119	37
323	119	37
323	119	37
323	119	37
323	119	37
320	119	37
319	119	37
318	119	37
316	119	37
316	118	37
315	118	37
314	118	37
314	118	37
314	117	37
314	117	37
312	117	37
311	117	37
311	116	37
311	116	37
311	116	37
311	116	37
311	116	37
310	116	37
309	116	37
308	115	37
308	115	37
308	115	37
307	115	37
307	115	37
306	115	37
305	115	37
305	114	37
305	114	37
305	114	37
303	114	37
302	114	37
302	114	36
301	114	36
300	114	36
299	113	36
299	113	36
299	113	36
299	113	36
299	113	36
298	112	36
297	112	36
297	112	36
297	112	36
296	112	36
296	112	36
295	112	36
293	112	36
293	112	36
292	110	36
292	110	36
291	110	36
291	110	36
290	110	36
290	110	36
290	110	36
290	109	36
289	109	36
288	109	36
287	109	36
287	108	36
286	108	36
286	108	36
284	108	36
283	107	36
283	107	36
283	107	36
283	106	36
282	106	36
281	106	36
281	106	36
281	106	36
280	105	36
280	105	36
279	105	36
278	104	36
278	104	36
277	104	36
276	103	36
276	103	36
276	103	36
275	103	36
274	103	36
274	103	36
274	103	36
274	102	36
274	102	36
273	102	36
273	102	36
273	102	36
273	102	36
270	102	36
270	101	36
270	101	36
269	101	36
269	101	36
268	101	36
268	100	35
268	100	35
268	100	35
267	100	35
267	99	35
266	99	35
266	99	35
266	99	35
266	99	35
266	99	35
265	99	35
265	99	35
264	99	35
263	99	35
262	99	35
262	99	35
261	99	35
261	99	35
261	98	35
260	98	35
260	98	35
260	98	35
260	98	35
260	98	35
259	98	35
258	98	35
257	97	35
257	97	35
257	97	35
255	97	35
255	97	35
254	97	35
253	97	35
253	96	35
253	96	35
253	96	35
252	96	35
252	95	35
251	95	35
251	95	35
251	95	35
250	95	35
249	95	35
249	94	35
248	94	35
248	94	35
247	94	35
246	94	35
246	94	35
246	94	35
246	94	35
245	94	35
245	94	35
244	93	35
243	93	35
243	93	35
243	93	35
243	93	35
243	93	35
242	93	35
242	92	35
242	92	35
242	92	35
240	92	35
240	92	35
239	92	35
238	92	35
238	92	35
238	91	35
238	91	35
237	91	35
236	91	35
236	90	35
235	90	35
235	90	35
235	90	35
235	90	35
235	90	35
235	89	35
234	89	35
233	89	35
233	89	35
233	89	35
232	89	35
232	89	35
231	89	35
231	88	35
230	88	35
230	88	35
230	88	35
229	88	35
229	88	35
229	88	34
229	88	34
228	87	34
228	87	34
228	87	34
227	87	34
227	87	34
227	87	34
226	87	34
226	87	34
225	87	34
225	86	34
225	86	34
225	86	34
223	86	34
223	85	34
223	85	34
223	85	34
222	85	34
222	85	34
221	85	34
221	85	34
221	85	34
221	84	34
220	84	34
220	84	34
220	84	34
219	84	34
219	84	34
219	84	34
219	84	34
219	84	34
218	84	34
218	83	34
218	83	34
217	83	34
217	83	34
217	83	34
216	83	34
216	83	34
216	83	34
216	83	34
216	82	34
216	82	34
215	82	34
215	82	34
215	82	34
215	82	34
214	82	34
214	82	34
213	82	34
213	82	34
213	82	34
213	82	34
213	82	34
212	81	34
212	81	34
211	81	34
210	81	34
210	81	34
210	81	34
210	81	34
209	81	34
208	81	34
208	81	34
207	81	34
207	80	34
207	80	34
206	80	34
206	80	34
206	79	34
206	79	34
206	79	34
206	79	34
205	79	34
204	79	34
204	79	34
203	79	34
203	79	34
203	78	34
203	78	34
202	78	34
202	78	34
202	78	34
201	78	34
201	78	34
201	78	34
201	78	34
201	78	34
201	77	34
201	77	33
200	77	33
200	77	33
200	77	33
200	77	33
199	77	33
199	77	33
199	77	33
199	77	33
198	77	33
198	77	33
197	77	33
197	77	33
197	76	33
197	76	33
197	76	33
197	76	33
197	76	33
197	76	33
196	76	33
196	76	33
196	76	33
196	75	33
195	75	33
195	75	33
195	75	33
195	74	33
195	74	33
195	74	33
195	74	33
194	74	33
194	74	33
193	74	33
193	74	33
193	74	33
193	74	33
192	73	33
192	73	33
192	73	33
192	73	33
192	73	33
192	73	33
192	73	33
191	73	33
191	73	33
191	73	33
191	73	33
190	73	33
190	72	33
189	72	33
189	72	33
188	72	33
188	72	33
188	72	33
188	72	33
187	72	33
187	71	33
187	71	33
187	71	33
186	71	33
186	71	33
186	71	33
185	71	33
185	71	33
185	71	33
185	71	33
185	71	33
184	71	33
184	70	33
184	70	33
184	70	33
183	70	33
183	70	33
183	70	33
182	70	33
182	70	33
182	70	33
182	70	33
182	70	33
180	70	33
179	69	33
179	69	33
179	69	33
179	69	33
179	69	33
179	69	33
179	69	33
178	69	33
178	69	33
178	69	33
178	68	33
178	68	33
178	68	33
177	68	33
177	68	33
177	68	33
177	67	33
177	67	33
176	67	33
176	67	33
176	67	33
176	67	33
176	67	33
175	67	33
175	67	33
175	67	33
175	67	33
174	67	33
174	66	33
174	66	33
174	66	33
174	66	33
174	66	33
174	66	33
173	65	33
173	65	33
172	65	33
172	65	32
172	65	32
172	65	32
171	65	32
170	64	32
170	64	32
170	64	32
170	64	32
169	64	32
169	64	32
169	64	32
168	63	32
168	63	32
168	63	32
168	63	32
168	63	32
167	63	32
167	63	32
166	63	32
166	63	32
166	63	32
165	63	32
165	63	32
165	63	32
165	62	32
164	62	32
164	62	32
164	62	32
164	62	32
164	62	32
163	62	32
163	62	32
163	62	32
163	62	32
163	61	32
163	61	32
163	61	32
162	61	32
162	61	32
162	61	32
161	61	32
161	61	32
161	61	32
161	61	32
161	61	32
161	61	32
160	61	32
160	61	32
160	61	32
160	61	32
160	61	32
160	61	32
160	60	32
160	60	32
159	60	32
159	60	32
159	60	32
159	60	32
158	60	32
158	60	32
157	60	32
157	60	32
157	59	32
156	59	32
156	59	32
156	59	32
156	59	32
155	59	32
155	58	32
155	58	32
155	58	32
155	58	32
155	58	32
154	58	32
154	58	32
154	58	32
154	58	32
154	57	32
154	57	32
153	57	32
153	57	32
153	57	32
153	57	32
152	57	32
152	57	32
152	57	32
152	57	32
151	57	32
151	57	32
151	57	32
151	57	32
151	57	32
150	56	32
150	56	32
150	56	32
150	56	32
150	56	32
150	56	32
150	56	32
149	56	32
149	56	32
149	56	32
149	56	32
149	55	32
149	55	32
149	55	32
149	55	32
149	55	32
149	55	32
149	55	32
148	55	32
148	55	32
148	55	32
148	55	32
148	55	32
148	55	32
148	55	32
148	55	31
148	55	31
148	55	31
147	55	31
147	54	31
147	54	31
147	54	31
147	54	31
147	54	31
147	54	31
146	54	31
146	54	31
146	54	31
146	53	31
146	53	31
145	53	31
145	53	31
145	53	31
144	53	31
144	53	31
144	53	31
144	52	31
143	52	31
143	52	31
143	52	31
143	52	31
143	52	31
143	52	31
142	52	31
142	52	31
142	52	31
142	52	31
142	52	31
141	52	31
141	52	31
141	52	31
141	52	31
141	52	31
140	52	31
140	52	31
140	52	31
140	52	31
139	52	31
139	52	31
139	51	31
139	51	31
138	51	31
138	51	31
138	51	31
138	51	31
137	51	31
137	51	31
137	51	31
137	51	31
137	51	31
136	51	31
136	51	31
136	51	31
136	50	31
136	50	31
135	50	31
135	50	31
135	50	31
135	50	31
135	50	31
135	50	31
135	50	31
134	50	31
134	50	31
134	50	31
134	50	31
134	50	31
134	50	31
133	50	31
133	50	31
133	49	31
133	49	31
133	49	31
133	49	31
133	49	31
132	49	31
132	49	31
132	49	31
132	48	31
132	48	31
132	48	31
132	48	31
132	48	31
131	48	31
131	48	31
131	48	31
130	48	31
130	48	31
130	48	31
130	48	31
130	48	31
129	48	31
129	48	31
129	48	31
129	48	31
129	47	31
129	47	31
129	47	31
129	47	31
129	47	31
128	47	31
128	47	31
128	47	31
128	47	31
127	47	31
127	47	31
127	47	31
127	47	31
127	47	31
126	47	31
126	47	31
126	47	31
126	47	31
126	47	31
126	47	31
126	47	31
126	47	31
126	47	31
126	46	31
125	46	31
125	46	31
125	46	31
125	46	31
125	46	30
124	46	30
124	46	30
124	46	30
123	46	30
123	46	30
123	46	30
123	46	30
123	46	30
122	46	30
122	46	30
122	46	30
122	46	30
122	46	30
122	46	30
121	46	30
121	46	30
121	45	30
121	45	30
121	45	30
121	45	30
121	45	30
121	45	30
120	45	30
120	45	30
120	45	30
120	45	30
120	45	30
120	45	30
119	45	30
119	45	30
119	45	30
119	45	30
119	45	30
119	45	30
119	45	30
119	45	30
119	44	30
119	44	30
119	44	30
119	44	30
119	44	30
118	44	30
118	44	30
118	44	30
118	44	30
118	44	30
118	44	30
118	44	30
117	44	30
117	44	30
117	44	30
117	44	30
117	44	30
117	44	30
116	44	30
116	44	30
116	44	30
116	44	30
116	44	30
116	44	30
115	44	30
115	44	30
115	43	30
115	43	30
115	43	30
115	43	30
114	43	30
114	43	30
114	43	30
114	43	30
113	43	30
113	43	30
113	43	30
113	43	30
112	43	30
112	43	30
112	43	30
112	43	30
112	43	30
112	42	30
112	42	30
112	42	30
111	42	30
111	42	30
111	42	30
111	42	30
111	42	30
111	42	30
111	42	30
110	42	30
110	42	30
110	42	30
110	42	30
110	42	30
110	42	30
109	42	30
109	42	30
109	42	30
109	42	30
109	42	30
109	42	30
109	42	30
108	42	30
108	41	30
108	41	30
108	41	30
107	41	30
107	41	30
107	41	30
106	41	30
106	41	30
106	41	30
106	41	30
106	41	30
106	41	30
106	41	30
106	41	30
106	41	30
106	41	30
106	41	30
105	41	30
105	40	30
105	40	30
105	40	30
105	40	30
105	40	30
105	40	30
105	40	30
105	40	30
104	40	30
104	40	30
104	40	30
104	40	30
104	40	30
104	40	30
104	40	30
104	40	30
104	40	30
103	40	30
103	40	30
103	40	30
103	39	30
103	39	30
103	39	29
103	39	29
103	39	29
102	39	29
102	39	29
102	39	29
102	39	29
102	39	29
102	39	29
102	39	29
102	39	29
101	39	29
101	39	29
101	39	29
101	39	29
101	39	29
101	39	29
101	39	29
101	39	29
101	39	29
101	39	29
101	39	29
100	38	29
100	38	29
100	38	29
100	38	29
100	38	29
100	38	29
100	38	29
99	38	29
99	38	29
99	38	29
99	38	29
99	38	29
99	38	29
99	38	29
98	38	29
98	38	29
98	38	29
98	38	29
98	38	29
98	38	29
98	38	29
98	38	29
97	38	29
97	38	29
97	38	29
97	38	29
97	38	29
97	38	29
97	38	29
97	37	29
96	37	29
96	37	29
96	37	29
96	37	29
96	37	29
96	37	29
96	37	29
96	37	29
95	37	29
95	37	29
95	37	29
95	37	29
95	37	29
94	37	29
94	37	29
94	37	29
94	37	29
94	37	29
94	37	29
94	37	29
94	37	29
94	37	29
94	37	29
94	37	29
94	37	29
93	37	29
93	37	29
93	37	29
93	36	29
93	36	29
93	36	29
93	36	29
93	36	29
93	36	29
93	36	29
93	36	29
92	36	29
92	36	29
92	36	29
92	36	29
92	36	29
92	36	29
92	36	29
92	36	29
91	36	29
91	36	29
91	36	29
91	36	29
91	35	29
91	35	29
91	35	29
91	35	29
90	35	29
90	35	29
90	35	29
90	35	29
90	35	29
90	35	29
90	35	29
90	35	29
90	35	29
89	35	29
89	35	29
89	35	29
89	35	29
89	35	29
89	35	29
89	35	29
89	35	29
89	35	29
89	35	29
89	35	29
89	35	29
88	35	29
88	35	29
88	35	29
88	35	29
88	35	29
88	35	29
88	35	29
88	35	29
88	35	29
87	35	29
87	34	29
87	34	29
87	34	29
87	34	29
87	34	29
87	34	29
87	34	29
87	34	29
87	34	29
87	34	29
87	34	29
87	34	29
86	34	29
86	34	29
86	34	29
86	34	29
86	34	29
86	34	29
86	34	29
86	34	29
86	34	29
86	34	29
86	34	29
86	34	29
86	34	29
86	34	29
86	34	29
86	34	28
85	34	28
85	34	28
85	34	28
85	34	28
85	34	28
85	34	28
85	34	28
85	34	28
84	34	28
84	34	28
84	34	28
84	34	28
84	34	28
83	34	28
83	33	28
83	33	28
83	33	28
83	33	28
83	33	28
83	33	28
83	33	28
83	33	28
83	33	28
83	33	28
83	33	28
83	33	28
83	33	28
83	33	28
82	33	28
82	33	28
82	33	28
82	33	28
82	33	28
82	33	28
82	33	28
82	33	28
81	33	28
81	33	28
81	33	28
81	33	28
81	33	28
81	33	28
81	33	28
81	33	28
81	33	28
81	32	28
80	32	28
80	32	28
80	32	28
80	32	28
80	32	28
80	32	28
80	32	28
80	32	28
80	32	28
80	32	28
80	32	28
79	32	28
79	32	28
79	32	28
79	32	28
79	32	28
79	32	28
79	32	28
79	32	28
79	32	28
79	32	28
79	32	28
79	32	28
79	32	28
79	32	28
79	32	28
78	32	28
78	31	28
78	31	28
78	31	28
78	31	28
78	31	28
78	31	28
78	31	28
78	31	28
78	31	28
78	31	28
78	31	28
78	31	28
77	31	28
77	31	28
77	31	28
77	31	28
77	31	28
77	31	28
77	31	28
77	31	28
77	31	28
77	31	28
76	31	28
76	31	28
76	31	28
76	31	28
76	31	28
76	31	28
76	31	28
76	31	28
76	31	28
76	31	28
76	31	28
75	31	28
75	31	28
75	31	28
75	31	28
75	31	28
75	31	28
75	30	28
75	30	28
74	30	28
74	30	28
74	30	28
74	30	28
74	30	28
74	30	28
74	30	28
74	30	28
74	30	28
73	30	28
73	30	28
73	30	28
73	30	28
73	30	28
73	30	28
73	30	28
73	30	28
73	30	28
73	30	28
73	30	28
73	30	28
73	30	28
73	30	28
73	30	28
73	30	28
72	30	28
72	30	28
72	30	28
72	30	28
72	30	28
72	30	28
72	30	28
72	30	28
72	30	28
72	30	28
72	30	28
72	30	28
72	30	28
72	30	28
71	30	28
71	30	28
71	30	28
71	30	28
71	30	28
71	30	28
71	30	28
71	30	28
71	29	28
71	29	28
71	29	28
70	29	28
70	29	28
70	29	28
70	29	28
70	29	28
70	29	28
70	29	28
70	29	28
70	29	28
70	29	28
70	29	28
70	29	28
70	29	28
70	29	28
69	29	28
69	29	28
69	29	28
69	29	28
69	29	28
69	29	28
69	29	28
69	29	28
69	29	28
69	29	28
68	29	28
68	29	28
68	29	28
68	29	28
68	29	28
68	29	28
68	29	28
68	29	28
68	29	28
68	29	28
68	29	28
68	29	28
68	29	28
67	29	28
67	28	28
67	28	27
67	28	27
67	28	27
67	28	27
67	28	27
67	28	27
67	28	27
67	28	27
67	28	27
67	28	27
67	28	27
67	28	27
67	28	27
67	28	27
67	28	27
67	28	27
67	28	27
66	28	27
66	28	27
66	28	27
66	28	27
66	28	27
66	28	27
66	28	27
66	28	27
66	28	27
66	28	27
66	28	27
66	28	27
66	28	27
66	28	27
66	28	27
66	28	27
66	28	27
66	28	27
66	28	27
66	28	27
65	28	27
65	28	27
65	28	27
65	28	27
65	28	27
65	28	27
65	28	27
65	28	27
65	28	27
65	28	27
65	28	27
65	27	27
65	27	27
65	27	27
65	27	27
64	27	27
64	27	27
64	27	27
64	27	27
64	27	27
64	27	27
64	27	27
64	27	27
64	27	27
64	27	27
64	27	27
63	27	27
63	27	27
63	27	27
63	27	27
63	27	27
63	27	27
63	27	27
63	27	27
63	27	27
63	27	27
63	27	27
63	27	27
63	27	27
63	27	27
62	27	27
62	27	27
62	27	27
62	27	27
62	27	27
62	27	27
62	27	27
62	27	27
62	27	27
62	27	27
62	27	27
62	27	27
62	27	27
62	27	27
62	27	27
62	27	27
61	27	27
61	27	27
61	27	27
61	27	27
61	27	27
61	27	27
61	27	27
61	27	27
61	27	27
61	27	27
61	27	27
61	27	27
61	27	27
61	27	27
61	26	27
61	26	27
61	26	27
61	26	27
61	26	27
60	26	27
60	26	27
60	26	27
60	26	27
60	26	27
60	26	27
60	26	27
60	26	27
60	26	27
60	26	27
59	26	27
59	26	27
59	26	27
59	26	27
59	26	27
59	26	27
59	26	27
59	26	27
59	26	27
59	26	27
59	26	27
59	26	27
59	26	27
59	26	27
59	26	27
59	26	27
59	26	27
59	26	27
59	26	27
59	26	27
59	26	27
59	26	27
59	26	27
58	26	27
58	26	27
58	26	27
58	26	27
58	26	27
58	26	27
58	26	27
58	26	27
58	26	27
57	26	27
57	26	27
57	26	27
57	26	27
57	26	27
57	26	27
57	26	27
57	26	27
57	26	27
57	26	27
57	26	27
57	26	27
57	26	27
57	26	27
57	26	27
56	26	27
56	26	27
56	26	27
56	26	27
56	26	27
56	26	27
56	26	27
56	26	27
56	25	27
56	25	27
56	25	27
56	25	27
56	25	27
56	25	27
56	25	27
55	25	27
55	25	27
55	25	27
55	25	27
55	25	27
55	25	27
55	25	27
55	25	27
55	25	27
55	25	27
55	25	27
55	25	27
55	25	27
55	25	27
55	25	27
55	25	27
54	25	27
54	25	27
54	25	27
54	25	27
54	25	26
54	25	26
54	25	26
54	25	26
54	25	26
54	25	26
54	25	26
54	25	26
54	25	26
54	25	26
54	25	26
54	25	26
54	25	26
53	25	26
53	25	26
53	25	26
53	25	26
53	25	26
53	25	26
53	25	26
53	25	26
53	25	26
53	25	26
53	25	26
53	25	26
53	25	26
53	25	26
53	25	26
53	25	26
53	24	26
53	24	26
[truncated: 155,931 more rows]

## Sheet: Fig. 3B
Fig. 3B	Weight scores generated from linear regression
	N=1
	position (WT)	A	C	G	T
	3G	0.03534	0.01956	1	0.19347
	5G	2.04355	0.33083	1	1.70042
	8G	0.13333	0.99474	1	1.44848
	11T	0.24855	0.0442	0.25533	1
	12G	1.71858	2.15826	1	0.04884
	14C	0.02537	1	0.02861	1.57299
	15C	0.03619	1	0.20822	0.31164
	16A	1	0.90131	0.02153	0.08166
	17G	3.59243	0.31177	1	0.26819

## Sheet: Fig. 4A, 4B
Fig. 4A, 4B	Sensitivity of the model to input sequence number
	N=1
number of sequences	Error of predicted output		log (weight score W)
	Dev_validating	Dev_training	03A	03C	03T	05A	05C	05T	08A	08C	08T	11A	11C	11G	12A	12C	12T	14A	14G	14T	15A	15G	15T	16C	16G	16T	17A	17C	17T
10	0.11442	1.91836e-17	0.70544	0.70544	-0.11724	0.25975	0.20569	-0.1566	0.70544	-0.0221	-0.16475	0.70544	0.19585	-0.04083	-0.32392	-0.36134	0.70544	0.70544	0.70544	0.12476	0.70544	0.70544	-0.0925	0.19585	0.70544	0.70544	-0.30575	0.36901	0.70544
20	1.64612	3.254e-23	0.91406	0.91406	-1.17068	0.55496	-0.04636	0.57676	-0.52543	0.19157	-0.1253	0.91406	-0.18169	0.19268	-0.77787	-0.4025	0.91406	-0.42234	0.91406	0.74677	0.91406	-0.37735	-0.18554	0.58622	0.91406	0.91406	-0.04608	-0.71198	-0.80056
30	2.50007	0.00146	-1.51368	0.94688	-0.80447	0.2903	-0.43995	0.22851	0.94688	0.20171	0.37698	0.94688	-1.42757	-0.75135	1.51344	1.6161	0.94688	0.94688	0.94688	0.28578	0.94688	-0.78757	-0.64202	0.0609	0.94688	0.94688	-0.76685	-2	-1.9733
40	1.06872	0.01966	-1.2692	-1.64511	-0.31745	0.45931	-0.70503	-0.02015	-0.76906	0.1211	0.19665	1.22887	-0.34822	-0.53098	0.05794	0.22763	1.26005	1.22887	1.22887	0.26994	-1.54021	-0.4227	-0.9645	0.12533	1.22887	1.22887	0.25642	-0.52346	-1.24191
50	2.76756	0.00195	1.26005	-1.91314	-0.6764	0.45816	-0.35556	0.44797	-0.78302	0.11218	0.31852	1.26005	-1.55517	-0.56841	-0.21839	-0.16389	1.26005	1.26005	-1.65545	0.3497	-1.60675	-0.69564	-0.50434	0.02564	-1.71478	1.26005	0.75748	-0.4335	-0.76454
60	2.12693	0.06076	-1.5014	1.27304	-0.76097	0.318	-0.36435	0.29037	-1.42391	0.12019	-0.04407	1.27304	-1.47114	-0.46804	0.42828	0.56631	1.27304	-1.64513	-0.87272	0.22982	-1.43059	-0.63322	-0.49955	-0.43554	1.27304	-1.60459	0.74325	-0.24656	1.27304
80	0.80341	0.03479	-1.45991	-1.87921	-0.71065	0.32009	-0.31637	0.32271	-0.94608	0.12689	0.21902	-0.57898	-1.37217	-0.58562	0.28669	0.43627	1.34132	1.34132	-1.326	0.1313	-1.46466	-0.78097	-0.63477	-0.18475	-1.67818	-0.85675	0.51059	-0.62825	-0.60708
100	0.46962	0.04065	-1.41813	-1.5637	-0.80496	0.16802	-0.69319	0.28708	-0.78778	-0.05555	0.18188	-0.68659	-1.35765	-0.55196	0.35827	0.53072	-1.24354	-1.6855	-1.68915	0.07986	-1.9569	-0.72737	-0.45997	-0.11588	-1.60966	-0.79452	0.65614	-0.39421	-0.49749
200	0.09519	0.05039	-1.55523	-1.8427	-0.79888	0.31139	-0.48607	0.33331	-0.86206	0.08867	0.20564	-0.85654	-1.48447	-0.59886	0.19973	0.27063	-1.48828	-1.69814	-1.67672	0.22799	-1.39136	-0.79458	-0.49727	-0.08769	-1.95146	-0.58635	0.57693	-0.55407	-0.60379
300	0.05692	0.06248	-1.46565	-1.67355	-0.6819	0.22879	-0.55287	0.3316	-0.92656	-0.11761	0.17091	-0.90759	-1.32504	-0.64936	0.29858	0.56575	-1.68001	-1.46262	-1.84659	0.18577	-1.3915	-0.78164	-0.53087	-0.03139	-1.70524	-0.92549	0.50735	-0.53445	-0.63253
400	0.0314	0.06883	-1.29765	-1.66232	-0.63284	0.3465	-0.47266	0.23031	-0.70434	0.07043	0.20987	-0.79579	-1.24975	-0.59574	0.22663	0.29509	-1.34298	-1.49625	-1.55692	0.1774	-1.51842	-0.63971	-0.45786	-0.07411	-1.6008	-0.94625	0.44895	-0.56607	-0.62095
500	0.06863	0.06932	-1.44512	-1.73081	-0.73109	0.31823	-0.54938	0.23704	-0.91209	-0.01666	0.18762	-0.85785	-1.34661	-0.64459	0.26075	0.35318	-1.40197	-1.52527	-1.5269	0.19803	-1.45727	-0.64827	-0.53574	-0.02902	-1.7244	-0.85474	0.54853	-0.49624	-0.60406
1000	0.08047	0.07523	-1.3952	-1.66787	-0.6921	0.24106	-0.50753	0.16893	-0.86256	-0.02995	0.13644	-0.6768	-1.30778	-0.59685	0.33389	0.43494	-1.3859	-1.52901	-1.4146	0.21274	-1.39865	-0.6799	-0.51531	-0.05073	-1.68347	-0.89649	0.47538	-0.56351	-0.61457
1500	0.0585	0.06128	-1.41052	-1.70686	-0.68984	0.29083	-0.50564	0.20521	-0.86281	0.02746	0.19457	-0.78456	-1.35438	-0.58623	0.22353	0.3115	-1.32622	-1.56976	-1.4666	0.2034	-1.37596	-0.69112	-0.50499	-0.05138	-1.69195	-0.94526	0.54093	-0.49115	-0.56095
2000	0.07481	0.05838	-1.44617	-1.74256	-0.70207	0.31751	-0.46282	0.24829	-0.89025	0.01468	0.15813	-0.70464	-1.35346	-0.58621	0.18388	0.28212	-1.3357	-1.58732	-1.55074	0.22231	-1.4431	-0.68313	-0.49151	-0.03135	-1.71999	-0.98785	0.58269	-0.50595	-0.5511
3000	0.07149	0.0659	-1.45171	-1.70859	-0.71338	0.31039	-0.4804	0.23056	-0.87507	-0.00229	0.16091	-0.60459	-1.35454	-0.59289	0.23517	0.3341	-1.31121	-1.59569	-1.54351	0.19673	-1.44141	-0.68147	-0.50635	-0.04513	-1.66691	-1.08797	0.55539	-0.50617	-0.57155

## Sheet: Fig. 5A
Fig. 5A	Accurate prediction of DNA flipped percentage of multiple individual sequences
	N=3 independent replicates
Experimental flipped percentage
Substitutions	N=1	N=2	N=3	Mean	STD
C14A	0.0277436	0.0258	0.027348	0.0269639	0.000838675
G12T	0.16	0.31	0.23	0.233333	0.0612826
G3T	0.67	0.96	0.89	0.84	0.123558
G5C	1.78	2.14	1.7762	1.89873	0.170608
WT	2.91	3.1	2.573	2.861	0.217919
A16C	5.31	5.134	4.92864	5.12421	0.155843
G12C	7.03	7.23	6.7962	7.01873	0.177277
G5A	8.45	8.32	8.0704	8.28013	0.157514
G17A	12.85	12.43	12.9272	12.7357	0.218471
3T, 5A,12C,14T,17A	16.38	14.56	16.1616	15.7005	0.811393
5T,12A,17A	30.09	27.843	30.9057	29.6129	1.29506
5A,8T,12C,14T,17A	43.51	45.31	44.8569	44.559	0.764449
Predicted flipped percentage
Substitutions	normalized kflip	-ln(1-flipped percentage)	theoretical flipped percentage				Weight score
C14A	0.02537	0.00116548	0.11648				position (WT)	A	C	G	T
G12T	0.04884	0.00224367	0.224116				3G	0.03534	0.01956	1	0.19347
G3T	0.19347	0.00888786	0.884848				5G	2.04355	0.33083	1	1.70042
G5C	0.33083	0.0151981	1.50832				8G	0.13333	0.99474	1	1.44848
WT	1	0.0459392	4.49				11T	0.24855	0.0442	0.25533	1
A16C	0.90131	0.0414055	4.056				12G	1.71858	2.15826	1	0.04884
G12C	2.15826	0.0991488	9.43921				14C	0.02537	1	0.02861	1.57299
G5A	2.04355	0.0938791	8.96072				15C	0.03619	1	0.20822	0.31164
G17A	3.59243	0.165033	15.2135				16A	1	0.90131	0.02153	0.08166
3T, 5A,12C,14T,17A	4.82189	0.221514	19.8695				17G	3.59243	0.31177	1	0.26819
5T,12A,17A	10.4982	0.482279	38.2625
5A,8T,12C,14T,17A	36.1007	1.65844	80.9564

## Sheet: Fig. 5B
Fig. 5B	Test of different attP-L variants in E. coli
	N=3 independent replicates
G5T,G12A,G17A	normalzied mCherry expression							WT	normalzied mCherry expression							C14A	normalzied mCherry expression
	Time (h)	N=1	N=2	N=3	Mean	STD			Time (h)	N=1	N=2	N=3	Mean	STD			Time (h)	N=1	N=2	N=3	Mean	STD
	0	0.0344	0.0076	-0.0382	0.00126667	0.036712			0	0.008064	-0.007644	-0.0014684	-0.000349467	0.00791355			0	0.008544	-0.003504	-0.004982	1.93333e-05	0.00741947
	1	0.044	0.0408	0.03464	0.0398133	0.00475737			1	0.018352	0.0174624	0.0172202	0.0176782	0.000595977			1	0.006784	0.00387	0.0024412	0.00436507	0.00221332
	2	0.151	0.12568	0.1083	0.128327	0.0214727			2	0.02955	0.0380056	0.02981	0.0324552	0.00480855			2	0.01628	0.013976	0.007581	0.0126123	0.00450698
	3	0.2027	0.1644	0.15524	0.174113	0.0251769			3	0.04635	0.0472	0.0674916	0.0536805	0.0119683			3	0.028166	0.019584	0.0162724	0.0213408	0.00613834
	4	0.2665	0.2428	0.2079	0.239067	0.0294778			4	0.147505	0.112712	0.125135	0.128451	0.0176319			4	0.037505	0.034024	0.026819	0.0327827	0.00545008
	5	0.3747	0.33232	0.27738	0.328133	0.0487949			5	0.207543	0.157485	0.169059	0.178029	0.0262069			5	0.075832	0.061624	0.0567232	0.0647264	0.00992498
	6	0.6018	0.55256	0.48108	0.545147	0.0607005			6	0.33108	0.253792	0.274983	0.286618	0.0399361			6	0.099134	0.0852896	0.0683128	0.0842455	0.0154371
	7	0.8612	0.79928	0.69128	0.78392	0.0859951			7	0.409436	0.328418	0.33407	0.357308	0.0452326			7	0.175556	0.148261	0.109506	0.144441	0.0331901
	8	1.0979	0.99896	0.8923	0.996387	0.102824			8	0.604782	0.402155	0.481642	0.496193	0.102094			8	0.242698	0.200934	0.154213	0.199282	0.0442654

## Sheet: Fig. 6D
Fig. 6D	Experimental results of GFP-mCherry co-expression
	N=3 (independent replicates)
	N=1
	Sample	1	2	3	4	5	6	7	8	9
	attP2	none	medium	medium	medium	high	low	medium	low	high
	attP1	medium	none	medium	high	medium	medium	low	high	low
	GFP readout	9435.94	231.708	5195.94	10224.5	4085.26	5532.95	2471.72	18481.2	1140.6
9588.14	mCherry readout	152.199	9041.99	5324.68	3309.26	8795.37	2557.06	6293.34	1772.84	18148.1
	Normalized GFP	0.984126	0.0241661	0.541914	1.06637	0.426075	0.577062	0.25779	1.92751	0.11896
	Normalized mCherry	0.0158737	0.94304	0.555341	0.345141	0.917318	0.26669	0.656367	0.184899	1.89277
	N=2
	Sample	1	2	3	4	5	6	7	8	9
	attP2	none	medium	medium	medium	high	low	medium	low	high
	attP1	medium	none	medium	high	medium	medium	low	high	low
	GFP readout	9306.05	216.6	5412.43	9827.01	3921.01	5477.63	2419.27	16538.2	1316.28
	mCherry readout	129.979	8830.68	5169.74	2881.46	9261.64	2345.92	6411.53	2320.72	20704.6
9436.03	Normalized GFP	0.986225	0.0229546	0.573591	1.04143	0.415536	0.580501	0.256386	1.75267	0.139495
	Normalized mCherry	0.0137747	0.935847	0.547872	0.305368	0.981518	0.248613	0.679473	0.245942	2.1942
	N=3
	Sample	1	2	3	4	5	6	7	8	9
	attP2	none	medium	medium	medium	high	low	medium	low	high
	attP1	medium	none	medium	high	medium	medium	low	high	low
	GFP readout	9143.06	253.823	5292.26	10302	4257.99	6201.57	2676.41	16206.5	1406.16
	mCherry readout	117.241	9214.85	5316.16	2754.16	9129.12	2776.38	7127.27	2212.16	19194.7
9260.3	Normalized GFP	0.987339	0.0274098	0.5715	1.11249	0.459812	0.669695	0.28902	1.75011	0.151848
	Normalized mCherry	0.0126606	0.995093	0.574081	0.297416	0.985834	0.299815	0.769658	0.238886	2.07279
	Mean
	Sample	1	2	3	4	5	6	7	8	9
	attP2	none	medium	medium	medium	high	low	medium	low	high
	attP1	medium	none	medium	high	medium	medium	low	high	low
	Normalized GFP	0.985897	0.0248435	0.562335	1.07343	0.433808	0.609086	0.267732	1.8101	0.136767
	Normalized mCherry	0.014103	0.957993	0.559098	0.315975	0.961557	0.271706	0.701833	0.223242	2.05325

[truncated: 6 more sheets: Fig. S2, Fig. S3B, Fig. S3C, Fig. S4, Fig. S6C, Fig. S6D]
